# Supplementary material for: Enteric Infection-Associated Reactive Arthritis: A Systematic Review and Meta-Analysis
Source: J Clin Med. 2024 Jun 12;13(12):3433. doi: 10.3390/jcm13123433 (PMC11205162; doi:10.3390/jcm13123433)
Supplement: Supplementary file 1 [file jcm-13-03433-s001.zip]

Archive with 1 entries (1 files):
- jcm-3020022-supplementary.pdf
